# Supplementary material for: Corrections and Additions to Descriptions of Some Species of the Subgenus Orthocladius s. str. (Diptera, Chironomidae, Orthocladiinae)
Source: Insects. 2022 Jan 2;13(1):51. doi: 10.3390/insects13010051 (PMC8782044; doi:10.3390/insects13010051)
Supplement: Supplementary file 1 [file insects-13-00051-s001.zip › S1.xlsx]

## Sheet: Foglio1
S1: legenda
S1: legenda	this sheet
S2: species distribution
	seq	record number
	ref	bibliographic references
	genus species author	species name, author, year
	nomenclature notes	senior, junior synonym, new combination
	taxonomic notes	notes on taxonomy
	adult males	adult males descriptions in References
	pupal exuviae	pupal exuviae descriptions in References
	larvae	larvae descriptions in References
	DNAbarcode	specimens number with DNA barcode cited in genbank https://www.ncbi.nlm.nih.gov/genbank/	accessed at 5/12/2021
	westpalaearctic(WP)	eur = Europe, Jap = japan
	WP detail	country in WP e.g. Italy, Romania, et c.
	eastpalaearctic	fe = Far East, eSib = east Siberia
	nearctic	n
	oriental	o
	[n]	the number in [] is the number of paper as cited in References
	[0]	[0] means that the species is cited in this article
	[1]j	the species is reported in [1] as junior synonym
	[1]d	the species is reported in [1] as nomen dubium
S3: references	in the first column are the number of References cited in the text,
	these numbers are the same used in S2
	[41, 42, 43] are cited only in S2 not in the text
S4: larval measures		abbreviations used in the Table
l.m.	detailed measures of larval characters, measures in micron
l.m.	character description	abbrev
l.m.	Dm Dl1 ratio	Dm/Dl_Larva
l.m.	A1 A2-5 ratio	AR Larva
l.m.	ratio between length and width of A1	A1Length/wide
l.m.	first antennal segment length	A1Larva
l.m.	combined antennal segment 2-5 length	A2-5
l.m.	first antennal segment width	A1w
l.m.	median mentum tooth wide	Dm
l.m.	first lateral mentum tooth wide	Dl1
l.m.	A2 antennal segment length	A2
l.m.	A3 antennal segment length	A3
l.m.	A4 antennal segment length	A4
l.m.	A5 antennal segment length	A5
