# Supplementary material for: Corrections and Additions to Descriptions of Some Species of the Subgenus Orthocladius s. str. (Diptera, Chironomidae, Orthocladiinae)
Source: Insects. 2022 Jan 2;13(1):51. doi: 10.3390/insects13010051 (PMC8782044; doi:10.3390/insects13010051)
Supplement: Supplementary file 1 [file insects-13-00051-s001.zip › S2.xlsx]

## Sheet: Foglio1
S2	ref	genus species author year	nomenclature notes	taxonomic notes	adult males	pupal exuviae	larvae	DNAbarcode	westpalaearctic(WP)	WP detail	eastpalaearctic	nearctic	oriental
1	[1]	Orthocladius van der Wulp, 1874
2	[1]	Orthocladius subg. Mesorthocladius Saether, 2005
3	[1]	Orthocladius (Mesorthocladius) brevinervis (Linevich in Linevich, Makarchenko & Alexandrov, 2002)									esib
4	[37]	Orthocladius (Mesorthocladius) ebrius Makarchenko et Makarchenko, 2012									fe
5	[1]	Orthocladius (Mesorthocladius) frigidus (Zetterstedt, 1838)			[6,9]	[6,8,10]	[22,31]		eur	Italy	fe	n
6	[1]	Orthocladius (Mesorthocladius) klishkoae Makarchenko et Makarchenko, 2008									fe
7	[1]	Orthocladius (Mesorthocladius) lamellatus Sæther, 2005									fe	n
8	[1]	Orthocladius (Mesorthocladius) nimidens Sæther, 2005										n
9	[1]	Orthocladius (Mesorthocladius) roussellae Soponis, 1990									fe
10	[1]	Orthocladius (Mesorthocladius) Sæther, 2005
11	[1]	Orthocladius (Mesorthocladius) vaillanti Langton & Cranston, 1991			[6,18,27]	[6,8,10,18]	[19]		eur	Italy	fe	n
12	[1]	Orthocladius subg. Orthocladius van der Wulp, 1874
13	[1]d	Orthocladius (Orthocladius) algerinus Marcuzzi, 1950	nomen dubium
14	[27]	Orthocladius (Orthocladius) antennalis (Kieffer, 1921)	junior syn H.distylus
15	[1]	Orthocladius (Orthocladius) appersoni Soponis, 1977	n. comb.								fe	n
16	[1]j	Orthocladius (Orthocladius) aquilonaris Goetghebuer, 1940	junior syn O.O.nitidoscutellatus
17	[1]j	Orthocladius (Orthocladius) atripluma Kieffer, 0	junior syn O.O.glabripennis
18	[1]	Orthocladius (Orthocladius) biwainfirmus Sasa & Nishino, 1995							Jap
19	[1]j	Orthocladius (Orthocladius) breviseta Kieffer, 1923	junior syn O.O.rubicundus, senior primary homonym Saether, 1969						eur	N.Semlia
20	[1]	Orthocladius (Orthocladius) carlatus (Roback, 1957)	n. comb.	near rubicundus	[7]	[7]	[7]		eur			n
21	[1]	Orthocladius (Orthocladius) charensis Soponis, 1977	n. comb.									n
22	[1]	Orthocladius (Orthocladius) chuzeseptimus Sasa, 1984							Jap
23	[1]	Orthocladius (Orthocladius) chuzesextus Sasa, 1984							Jap		fe
24	[1]	Orthocladius (Orthocladius) clarkei Soponis, 1977		virga absent	[7]	[7]	[7]		eur	Romania Russia		n
25	[1]	Orthocladius (Orthocladius) cognatus Makarchenko et Makarchenko, 2006									fe
26	[1]	Orthocladius (Orthocladius) cooki Soponis, 1977	n. comb.									n
27	[27]	Orthocladius (Orthocladius) corax (Kieffer, 1924)	n. comb. Hydrobaenus corax		[27]
28	[1]j	Orthocladius (Orthocladius) curtiseta Sæther, 1990	junior syn O.O.rubicundus
29	[1]	Orthocladius (Orthocladius) decoratus (Holmgren, 1869)			[6,20,25]	[6,8]		76	eur	Italy	esib	n
30	[1]	Orthocladius (Orthocladius) defensus Makarchenko et Makarchenko, 2006									fe
31	[1]	Orthocladius (Orthocladius) deflectus Bhattachayay, Ali & Chaudhuri, 1991											o
32	[1]d	Orthocladius (Orthocladius) dentatus Kieffer, 1923	nomen dubium
33	[1]	Orthocladius (Orthocladius) dentifer Brundin, 1947	n. comb.		[5,6,24]	[6,8]	[7]		eur	Italy	esib	n
34	[1]j	Orthocladius (Orthocladius) dispar Goetghebuer, 1915	junior syn O.O.rhyacobius
35	[1]	Orthocladius (Orthocladius) dorenus (Roback, 1957)	n. comb.								mongolia	n
36	[0]	Orthocladius (Orthocladius) excavatus Brundin, 1947			[6,24]	[6,8]	[0]	3	eur	Italy		n
37	[1]	Orthocladius (Orthocladius) ferringtoni Soponis, 1983										n
38	[1]	Orthocladius (Orthocladius) filamentosus (Tokunaga, 1939)							Jap
39	[1]	Orthocladius (Orthocladius) glabripennis (Goetghebuer, 1921)			[25,27]	[8,10]	[0]	9	eur	Italy
40	[1]	Orthocladius (Orthocladius) gregarius Linevich, 1970									esib
41	[1]	Orthocladius (Orthocladius) groenlandensis Goetghebuer, 1933	n. comb.									greenland
42	[1]	Orthocladius (Orthocladius) hazenensis Soponis, 1977									fe	n
43	[1]	Orthocladius (Orthocladius) hellenthali Soponis, 1977	n. comb.								esib	n
44	[27]	Orthocladius (Orthocladius) hockayensis Goetghebuer, 1933	n. comb. Pseudorthocladius hockaiensis						eur
45	[1]j	Orthocladius (Orthocladius) incoactus (Walker)	junior syn O.O.rubicundus
46	[1]	Orthocladius (Orthocladius) kamihiroi Sasa & Hirabayashi, 1993							Jap
47	[1]	Orthocladius (Orthocladius) kamisemai Sasa & Hirabayashi, 1993							Jap
48	[1]	Orthocladius (Orthocladius) knabeni Goetghebuer, 1933		no type material	[7]				eur	Sweden Lappland		n Greenland
49	[1]	Orthocladius (Orthocladius) knuthi Soponis, 1977		near decoratus	[7]	[7]	[7]		eur	Svalb		n
50	[1]	Orthocladius (Orthocladius) lapponicus Goetghebuer, 1940	n. comb.		[7]	[7]	[7]	2	eur	Scand		n
51	[1]j	Orthocladius (Orthocladius) lenzi Kieffer, 0	junior Syn O.O.oblidens
52	[1]	Orthocladius (Orthocladius) linevitshae Makarchenko et Makarchenko, 2008									fe
53	[1]	Orthocladius (Orthocladius) maius Goetghebuer, 1942		not separated from other species in [31]	[6]	[6,8,10]	[31]		eur
54	[1]	Orthocladius (Orthocladius) makabensis Sasa, 1979	n. comb.						Jap
55	[1]	Orthocladius (Orthocladius) mallochi Kieffer, 1919	n. comb.									n
56	[1]	Orthocladius (Orthocladius) manitobensis Sæther, 1969	n. comb.									n
57	[1]	Orthocladius (Orthocladius) marchettii Rossaro & Prato, 1991			[6]	[6,28]	[0]		eur	Italy
58	[1]j	Orthocladius (Orthocladius) mariellae Rossaro, 1992	junior syn O.O.rivinus
59	[1]d	Orthocladius (Orthocladius) maurus Kieffer, 1918	nomen dubium
60	[27]	Orthocladius (Orthocladius) mitisi Goetghebuer, 1938	stat. restit. not junior syn. O.O.glabripennis		[27]				eur
61	[1]d	Orthocladius (Orthocladius) mixtus (Holmgren, 1869)	nomen dubium					12	eur	Svalb
62	[1]	Orthocladius (Orthocladius) multidentatus Zelentzov, 1991							Tajikistan
63	[27]	Orthocladius (Orthocladius) muscicola (Kieffer, 1906)	n. comb. Bryophaenocladius muscicola
64	[1]	Orthocladius (Orthocladius) nigritus Malloch, 1915		virga absent SV hooked	[7]	[7]	[7]		eur	Karelia		n
65	[1]	Orthocladius (Orthocladius) nitidoscutellatus Lundström, 1915	senior syn. O.trigonolabis in [8, 25]		[5,25]	[8]	[5]	38	eur		fe	n
66	[1]	Orthocladius (Orthocladius) novostylus Chauduri & Ghosh, 1982											o
67	[27]	Orthocladius (Orthocladius) obesus (Goetghebuer, 1940)	junior syn H.conformis
68	[27]	Orthocladius (Orthocladius) succineus Goetghebuer, 1942	n. comb. Lapposmittia succinea (Goetghebuer, 1942)
69	[0]	Orthocladius (Orthocladius) oblidens (Walker, 1856)		not separated from other species in [31]	[6,29]	[6,8,10]	[0,31]	254	eur	Italy	fe	n
70	[1]	Orthocladius (Orthocladius) obumbratus Johannsen, 1905			[7]	[8,10]	[7,30]					n
71	[1]	Orthocladius (Orthocladius) oliveri Soponis, 1977		virga absent gonostylus as nitidoscutellatus	[7]	[7]	[7]		eur	Romania Russia		n
72	[1]	Orthocladius (Orthocladius) pallidicornis Lundström, 1915		near decoratus							esib
73	[8]	Orthocladius (Orthocladius) Pe 1 Brundin, 1947	Pe
74	[0]	Orthocladius (Orthocladius) pedestris Kieffer, 1909		not separated from other species in [31]	[6]	[8]	[0,31]	3	eur	Italy	fe
75	[1]j	Orthocladius (Orthocladius) persidens Walker, 1856	junior syn O.O.rubicundus
76	[1]j	Orthocladius (Orthocladius) pinderi Rossaro & Prato, 1991	junior syn O.O.oblidens
77	[1]j	Orthocladius (Orthocladius) rachelae Rossaro & Prato, 1991	junior syn O.O.wetterensis
78	[1]	Orthocladius (Orthocladius) rarus Linevich, 2002 in Linevich Makarchenko & Alexandrov									esib
79	[0]	Orthocladius (Orthocladius) rhyacobius Kieffer, 1911	sub O.O.obumbratus in Langton & Visser 2003 misidentif.	not separated from other species in [31]	[6]	[8]	[0,31]	2	eur	Italy
80	[1]j	Orthocladius (Orthocladius) rhyacophilus Kieffer, 1912	junior syn O rhyacobius
81	[0]	Orthocladius (Orthocladius) rivinus Potthast, 1914			[6]	[6,8,10]	[0]	1	eur	Italy
82	[1]	Orthocladius (Orthocladius) robacki Soponis, 1977	n. comb.									n
83	[0]	Orthocladius (Orthocladius) rubicundus (Meigen, 1818)	senior syn. O.saxicola	not separated from other species in [31]	[6,25]	[8,10]	[0,30]	6	eur	Italy	fe	n
85	[1]	Orthocladius (Orthocladius) saetheri Jacobsen, 2007										n
86	[1]	Orthocladius (Orthocladius) sakhalinensis Makarchenko et Makarchenko, 2006									fe
87	[1]j	Orthocladius (Orthocladius) saxicola Kieffer, 1929	junior syn O.rubicundus
88	[1]	Orthocladius (Orthocladius) seiryugeheus Sasa, Suzuki & Sakai, 1999							Jap
89	[1]	Orthocladius (Orthocladius) setosus Makarchenko et Makarchenko, 2006									fe
90	[27]	Orthocladius (Orthocladius) sidowi Goetghebuer, 1941	unavailable name conspecific with O.M.frigidus
91	[1]j	Orthocladius (Orthocladius) sp. A Pinder Pinder, 1978	junior syn O.O.oblidens
92	[1]	Orthocladius (Orthocladius) stagnicola Goetghebuer, 1948	subgenerically unplaced valid species						eur	Belgium
93	[1]	Orthocladius (Orthocladius) subletti Soponis, 1977	n. comb.									n
94	[1]	Orthocladius (Orthocladius) tamanitidus Sasa, 1981	n. comb.						Jap
95	[1]	Orthocladius (Orthocladius) tamaputridus Sasa, 1981							Jap
96	[1]	Orthocladius (Orthocladius) tamarutilus Sasa, 1981	n. comb.						Jap
97	[1]j	Orthocladius (Orthocladius) ticinoi Rossaro & Prato, 1991	junior syn O.O.excavatus
98	[27]	Orthocladius (Orthocladius) timoni Goetghebuer & Timon-David, 1939	not nomen dubium possibly junior syn O.O.excavatus
99	[1]	Orthocladius (Orthocladius) toyamakeleus Sasa, 1996							Jap
100	[1]j	Orthocladius (Orthocladius) trigonolabis Edwards, 1924	junior syn O.O.nitidoscutellatus
101	[1]j	Orthocladius (Orthocladius) tubicola Kieffer, 1909	junior syn O.O.pedestris
102	[1]	Orthocladius (Orthocladius) tusimopequeus Sasa & Suzuki, 1999							Jap
103	[1]	Orthocladius (Orthocladius) ulaanbaatus Sasa & Suzuki, 1997							Mongolia
104	[1]	Orthocladius (Orthocladius) uniradialis Blattacharyay, Ali & Chauduhri, 1991											o
106	[1]	Orthocladius (Orthocladius) wetterensis Brundin, 1956			[6,25]	[6,8,10]	[0,30]	3	eur	Italy		n
107	[1]	Orthocladius (Orthocladius) wiensi Saether, 1969						13				n
108	[1]	Orthocladius (Orthocladius) yugashimaensis Sasa, 1979							Jap		fe
109	[8]	Orthocladius Pe 10 Langton, 1991	Pe	probably conspecific of O.O.pedestris		[8]
110	[8]	Orthocladius Pe 2 Langton, 1991	Pe	probably conspecific of O.O.oblidens		[8]
111	[8]	Orthocladius Pe 3 Langton, 1991	Pe	probably conspecific of O.O.rivinus		[8]
112	[8]	Orthocladius Pe 4 Langton, 1991	Pe	probably conspecific of O.O.dentifer		[8]
113	[8]	Orthocladius Pe 5 Langton, 1991	Pe			[8]
114	[8]	Orthocladius Pe 6 Langton, 1991	Pe	probably conspecific of O.O.maius		[8]
115	[8]	Orthocladius Pe 7 Langton, 1991	Pe	probably conspecific of O.O.rhyacobius		[8]
116	[8]	Orthocladius Pe 8 Langton, 1991	Pe	probably conspecific of O.O.wetterensis		[8]
117	[8]	Orthocladius Pe 9 Langton, 1991	Pe	probably conspecific of O.O.rhyacobius		[8]
118	[8]	Orthocladius Pe13 Langton, 1991	Pe	probably conspecific of O.M.vaillanti		[8]
119	[1]	Orthocladius subg. Pogonocladius Brundin, 1956							eur
120	[1]	Orthocladius (Pogonocladius) consobrinus (Holmgren, 1869)			[6,26]	[8]	[7]		eur	Italy	fe
121	[1]	Orthocladius subg. Symposiocladius Cranston, 1982							eur
122	[1]	Orthocladius (Symposiocladius) annectens (Sæther, 1969)	n. comb.									n
123	[1]	Orthocladius (Symposiocladius) bilyji Sæther, 2004										n
124	[1]	Orthocladius (Symposiocladius) futianensis, Kong, Liu & Wang, 2012											o
125	[1]	Orthocladius (Symposiocladius) halvorseni Saether, 2004			[4]		[4]		eur	Norway
126	[1]	Orthocladius (Symposiocladius) holsatus Goetghebuer, 1937	sub smolandicus in [7] (see Fauna eura)	dorsocentrals biserial	[7,20]	[8,20]	[4,20]	1	eur			n	o
127	[1]	Orthocladius (Symposiocladius) lignicola Kieffer, 1914			[4]	[2,8]	[2,4]		eur	Italy	fe	n	o
128	[1]	Orthocladius (Symposiocladius) lunzensis Dettinger-Klemm, 2001			[20]	[4,20]	[4,20]		eur	Austria
129	[1]	Orthocladius (Symposiocladius) ruffoi Rossaro & Prato, 1991		conspecific with Rheorthocladius sp A. Thienemann [31]	[6,28]	[6,10]			eur	Italy
130	[1]	Orthocladius (Symposiocladius) schnelli Saether, 2004			[4]	[4]	[4]		eur	Norway Finland Russia	fe	n	o
131	[1]	Orthocladius (Symposiocladius) smolandicus Brundin, 1947		Langton & Cranston 1991 consider smolandicus junior syn of O. holsatus, Saether 2003(4) restores the species, bad hypop	[4,24]	[7,25]			eur	Sweden Finland France Switzerland		n
132	[1]j	Orthocladius (Symposiocladius) tryoni Soponis, 1977	junior syn O.S.lignicola
133	[8]	Orthocladius (Symposiocladius) Pe 1 Langton, 1991	Pe	probably conspecific of Chironomus.Pe.6		[8]
