# Supplementary material for: Corrections and Additions to Descriptions of Some Species of the Subgenus Orthocladius s. str. (Diptera, Chironomidae, Orthocladiinae)
Source: Insects. 2022 Jan 2;13(1):51. doi: 10.3390/insects13010051 (PMC8782044; doi:10.3390/insects13010051)
Supplement: Supplementary file 1 [file insects-13-00051-s001.zip › S3.xlsx]

## Sheet: S3 references
S3	S3	References
	[0]	the present ppaer
61	[01]	01. Ashe, P.; O'Connor, J.P. A world catalogue of Chironomidae (Diptera). Part 2. Orthocladiinae. Two vols (Sections A, B); Irish Biogeographical Society, Dublin; 2012; [14]+xvi+p. 468, 6.+ p. 500https://www.nhbs.com/a-world-catalogue-of-chironomidae-diptera-part-2-2-volume-set-book
62	[02]	02. Cranston, P.S. The metamorphosis of Symposiocladius lignicola (Kieffer) n. gen., n. comb., a wood mining Chironomidae (Diptera) Ent. Scand. 1982, 13, 419-429.
63	[03]	03. Cranston, P.S.; Oliver, D.R.; Sæther, O.A. The adult males of Orthocladiinae (Diptera,Chironomidae) of the Holarctic region — Keys and diagnoses. In Chironomidae of the Holarctic region. Keys and diagnoses. Part 3. Adult males; Wiederholm T. Ed., Ent. Scand. Suppl. 1989, 34, 165–352.https://www.nhbs.com/chironomidae-of-the-holarctic-region-part-3-adult-males-book
64	[04]	04. Sæther, O.A. A review of Orthocladius subgenus Symposiocladius Cranston (Diptera, Chironomidae). Aquatic Insects 2003[4], 25(4), 281-317. https://www.tandfonline.com/doi/abs/10.1076/aqin.25.4.281.26221
65	[05]	05. Sæther, O.A. A new subgenus and new species of Orthocladius van der Wulp, with a phylogenetic evaluation of the validity of the subgenera of the genus (Diptera, Chironomidae) Zootaxa 2005 974, 1-56.https://www.biotaxa.org/Zootaxa/article/view/zootaxa.974.1.1
66	[06]	06. Rossaro, B.; Lencioni, V.; Casalegno, C.; Revision of West Palaearctic species of Orthocladius s. str. van der Wulp, 1874 (Diptera, Chironomidae, Orthocladiinae), with a new key to species. Studi Trent. Sci. Nat. Acta Biol. 2002[3], 79, 213-241. ["2002", publd ix.2003] [crossref]
67	[07]	07. Soponis, A.R. A revision of the Nearctic species of Orthocladius (Orthocladius) van der Wulp (Diptera, Chironomidae) Mem. Ent. Soc. Can. 1977, 102, 1-187.
68	[08]	08. Langton, P.H.; Visser, H. Chironomidae exuviae. A key to pupal exuviae of the West Palaearctic Region World Biodiv. Datab. CD ROM Ser.; ETI, Amsterdam, 2003 [crossref]
69	[09]	09. Langton, P.H.; Pinder, L.C.V. Keys to the adult male Chironomidae of Britain and Ireland; Freshwater Biol. Assoc., scient. Publ.: Ambleside, UK 2007, 64, Volume 1 & 2, 239 + 168 pp.
70	[10]	10. Langton, P.H.; Cranston, P.S. Pupae in nomenclature and identification, West Palaearctic Orthocladius s. str. (Diptera, Chironomidae) revised Syst. Ent. 1991, 16, 239-252.
71	[11]	11. Brundin, L. Transantarctic relationships and their significance, as evidenced by chironomid midges. With a monograph of the subfamilies Podonominae and Aphroteniinae and the austral Heptagyiae. Kungl. Svenska Vetenskapsakad. Handl., Fjärde[4th] Ser. 1966, 11(1), 1-472, pls 1-30.
72	[12]	12. Sæther, O.A. Some nearctic Podonominae, Diamesinae, and Orthocladiinae (Diptera, Chironomidae). Bull. Fish. Res. Bd Can. 1969, 170, 1-154.
73	[13]	13. Wirth, W.W.; Marston, N. A method for mounting small insects on microscope slides in Canada balsam Ann. ent. Soc. Am. 1968, 61, 783-784.
74	[14]	14. Sæther, O.A. Glossary of chironomid morphology terminology (Diptera, Chironomidae) Ent. Scand. Suppl. 1980, 14, 51 pp.
75	[15]	15. Langton, P.H. A key to pupal exuviae of West Palaearctic Chironomidae Huntingdon, Camb. 1991 386 pp.
104	[16]	16. R Core Team (2013). R: A language and environment for statistical computing. R Foundation for Statistical Computing, Vienna, Austria. URL http://www.R-project.org/.
76	[17]	17. Dixon, P. VEGAN, a package of R functions for community ecology. Journal of Vegetation Science 2003, 6, 927–930
77	[18]	18. Coffman, W.P.; Cranston, P.S.; Oliver, D.R.; Sæther, O.A. The pupae of Orthocladiinae (Diptera, Chironomidae) of the Holarctic region - Keys and diagnoses In Chironomidae of the Holarctic region. Keys and diagnoses. Part 2 - Pupae.; Wiederholm, T. Ed., Ent. Scand. Suppl. 1986, 28, 147-296
78	[19]	19. Caldwell, B. A. Description of the adult male and larva of Orthocladius (Orthocladius) vaillanti (Diptera, Chironomidae).In A festschrift honoring Mary and Jim Sublette. Part 1, Taxonomy and systematics of Chironomidae; Berg, M.B.; Ferrington, L.C.Jr.; Hayford, B.L. Eds., J. Kans. Ent. Soc. 1998[9], 71(3), 234-240. ("1998")
79	[20]	20. Dettinger-Klemm, P.M.A. The metamorphosis of Orthocladius (Symposiocladius) holsatus Goetghebuer, 1937, with the description of Orthocladius (Symposiocladius) lunzensis sp. n. (Diptera, Chironomidae). Aquatic Insects 2001, 23(1), 45-62. [publd 20.iv.2001.
80	[21]	21. Cranston, P.S. Morphological terminology and key to subfamilies. In Chironomidae (Diptera) of the Holarctic Region-Keys and Diagnoses - Larvae; Andersen, T., Cranston, P.S., Epler, J., Eds.; Insect Systematics and Evolution Supplement: Lund, Sweden, 2013; Volume 66, 13-23.https://www.nhbs.com/chironomidae-of-the-holarctic-region-keys-and-diagnoses-part-1-larvae-book
81	[22]	22. Andersen, T.; Sæther, O.A.; Cranston, P.S.; Epler, J. The larvae of Orthocladiinae (Diptera, Chironomidae) of the Holarctic Region — Keys and diagnoses. In Chironomidae (Diptera) of the Holarctic Region-Keys and Diagnoses - Larvae; Andersen, T., Cranston, P.S., Epler, J., Eds.; Insect Systematics and Evolution Supplement: Lund, Sweden, 2013; Volume 66, 189-385. https://www.researchgate.net/pu…
82	[23]	23. Stur, E.; Ekrem, T. The Chironomidae (Diptera) of Svalbard and Jan Mayen. Insects 2020, 11, 1–103; for online supporting data, see http://v3.boldsystems.org/ for the public dataset DS-CHIRSV (doi:10.5883/DSCHIRSV); Available online: https://www.mdpi.c
83	[24]	24. Brundin, L. Zur Kenntnis der schwedischen Chironomiden. Arkiv Zoologi 1947, 39 A(3): 1-95.
84	[25]	25. Brundin, L. Zur Systematik der Orthocladiinae (Dipt. Chironomidae). Inst. Freshw. Res. Drottn. Rept. 1956, 37: 5-185.
85	[26]	26. Pinder, L.C.V.; Cranston, P.S. Morphology of the male imagines of Orthocladius (Pogonocladius) consobrinus and O. glabripennis with observations on the taxonomic status of O. glabripennis (Diptera, Chironomidae) Ent. Scand. 1976, 7, 19-23.
86	[27]	27. Magoga, G.; Montagna, M.; Marziali, L.; Rossaro, B. Revision of type and non-type material assigned to the genus Orthocladius by Goetghebuer (1940–1950), deposited in the Royal Belgian Institute of Natural Sciences (Diptera, Chironomidae). Acta ent. Musei nat.lis Pragae 2017, 57(2), 723-749.
87	[28]	28. Rossaro, B.; Prato, S. Description of six new species of the genus Orthocladius (Diptera, Chironomidae). Fragm. ent. 1991, 23(1), 59-68.
88	[29]	29. Formenti, M.; Rossaro, B. Autoecologia e valore indicatore di diverse specie del genere Orthocladius van der Wulp (Diptera, Chironomidae) Studi Trent. Sci. Nat., Acta Biol. 2009, 84, 5-10, ISSN 2035-7699
89	[30]	30. Schmid, P.E. A key to the larval Chironomidae and their instars from Austrian Danube region streams and rivers with particular reference to a numerical taxonomic approach. Part I. Diamesinae, Prodiamesinae and Orthocladiinae Wass. Abwass. Suppl. 1993, 3/93, 514 pp.
90	[31]	31. Thienemann, A. Bestimmungstabellen für die bis jetzt bekannten Larven und Puppen der Orthocladiinen (Diptera Chironomidae). Arch. Hydrobiol. 1944, 39(4), 551-664, pls IV-XXX.
91	[32]	32. Rossaro, B. Chironomidi, 2 (Diptera, Chironomidae, Orthocladiinae) In Guide per il riconoscimento delle specie animali delle acque interne italiane; Ruffo, S. Ed., 1982, 16, 80 pp. Cons. naz. Ric. AQ/1/171. Verona.
92	[33]	33. National Center for Biotechnology Information (NCBI)[Internet]. Bethesda (MD): National Library of Medicine (US), National Center for Biotechnology Information; [1988] – [cited 2021 Oct 26]. Available from: http://www.ncbi.nlm.nih.gov/genbank/
93	[34]	34. Gadawski, P.; Montagna, M.; Rossaro, B.; Giłka, W.; Pešić, V.; Grabowski, M.; Magoga, G. DNA barcoding reveals an unknown Chironomidae diversity from the freshwater biodiversity hot-spot of Lake Skadar basin: comparison between local and the European datasets. Divers. Distrib. 2021, submitted
94	[35]	35. Makarchenko, E. A., Makarchenko, M. A. Novye vidy khironomid roda Orthocladius van der Wulp, 1874 (Diptera, Chironomidae) s rossiiskogo Dal'nego Vostoka. (A new species of Orthocladius van der Wulp, 1874 (Diptera, Chironomidae) of the Russian Far East.) Evraziat. Entomol. Zh. (= Euroas. Entomol. J.) 2006, 5: 57-67.
95	[36]	36. Макарченко, Е.А., Макарченко, М.А. Новые находки хирономид (Diptera, Chironomidae, Orthocladiinae) на Дальнем Востоке и сопредельных территориях. III. Orthocladius van der Wulp Евразиат. энтомол. журн. Т. 7, вып. 2. В печати (New findings of chironomids (Diptera, Chironomidae, Orthocladiinae) in Far East and bordering territories III. Orthocladius van der Wulp, 1874 Evraziat. Entomol. Zh. (= …
96	[37]	37. Makarchenko, E. A, Makarchenko, M. A. Preliminary data on the chironomid fauna (Diptera, Chironomidae) of South Yakutia. Evraziat. Entomol. Zh. (= Euroas. Entomol. J.) 2012, 11, Suppl. 2: 67-84.
97	[38]	38. Sasa, M. A morphological study of adults and immature stages of 20 Japanese species of the family Chironomidae (Diptera) Res. Rep. natn. Inst. envir. Stud. 1979, 7: 1-149.
98	[39]	39. Sasa, M. Studies on chironomid midges of the Tama River. Part 3. Species of the subfamily Orthocladiinae recorded at the summer survey and their distribution in relation to the pollution with sewage Waters. Res. Rep. natn. Inst. envir. Stud. 1981, 29: v-viii, 1-77.
99	[40]	40. Sasa, M. Studies on chironomid midges in lakes of the Nikko National Park. Part II. Taxonomical and morphological studies on the chironomid species collected from lakes in the Nikko National Park. Res. Rep. natn. Inst. envir. Studs, Japan 1984, 70: vii-x, 19-215. [publd +31.iii.1984]
101	[41]	Makarchenko, E.A.; Makarchenko, M.A. Fauna and distribution of the Podonominae, Diamesinae, Prodiamesinae and Orthocladiinae (Diptera, Chironomidae) of the Russian Far East and bordering territory.Vladimir Ya. Levanidov’s Biennial Memorial Meetings. 2017, Vol. 7 Vladivostok: FSCEATB FEB RAS, 127–142.
102	[42]	Rossaro, B., Pirola, N., Marziali, L., Magoga, G., Boggero, A., Montagna, M. 2019 An updated list of chironomid species from Italy with biogeographic considerations (Diptera, Chironomidae). Biogeographia - J. integrative Biogeogr., 2019, 34: 59-85.
103	[43]	Lods-Crozet, B., Lencioni, V., Brittain, J.E., Marziali, L., Rossaro, B. Contrasting chironomid assemblages in two high Arctic streams on Svalbard. Fundamental and Applied Limnology, Archiv für Hydrobiologie, 2007, 170/3: 211–222. DOI: 10.1127/1863-9135/2007/0170-0211
3
5
7
9
15
17
19
22
24
26
28
29
32
37
39
41
42
47
50
52
54
56
58
59
60
