# Supplementary material for: Corrections and Additions to Descriptions of Some Species of the Subgenus Orthocladius s. str. (Diptera, Chironomidae, Orthocladiinae)
Source: Insects. 2022 Jan 2;13(1):51. doi: 10.3390/insects13010051 (PMC8782044; doi:10.3390/insects13010051)
Supplement: Supplementary file 1 [file insects-13-00051-s001.zip › S4.xlsx]

## Sheet: Foglio1
S4: larval measures
species	station	date or sample number	type, reared, other	Dm/Dl_Larva	AR Larva	A1Length/wide	A1Larva	A2-5	A1w	Dm	Dl1	A2	A3	A4	A5	LO diam
decoratus	IRSNB	21_544
decoratus	NHM	B89_764
decoratus	NHM	B89_774
decoratus	NHMtype	lectotype	lectotype
decoratus	svalb	03.VIII.02	a0	1.90018	2.10769	3.08625	45.8	21.73	14.84	20.94	11.02	11.5	3.89	2.06	3.53
decoratus	svalb	03.VIII.02	a5	1.7198	1.49347	2.65648	43.46	29.1	16.36	20.93	12.17	10.9	3.9	4	4
decoratus	svalb	03.VIII.02	a8	1.65338	1.66257	3.1082	47.4	28.51	15.25	19.08	11.54	9.7	4	3.3	5
decoratus	svalb	03.VIII.02	a4	2.05619	1.85899	3.81527	61.96	33.33	16.24	20.86	10.145	13.3	4.9	4.9	4.5
decoratus	svalb	03.VIII.02	a7	1.88118	1.45005	3.12356	46.01	31.73	14.73	19.79	10.52	13.9	5.2	4.4	4.5
decoratus	svalb	03.VIII.02	a6	1.73913	1.0687	3.0479	42	39.3	13.78	20	11.5	16.21	6.33	5.72	4.74
decoratus	svalb	03.VIII.02	a1	2.03867	1.66836	3.84997	55.94	33.53	14.53	21.09	10.345	14.3	6.4	4.6	3.5
decoratus	svalb	03.VIII.02	a9	1.41667	1.82349	3.72975	53.41	29.29	14.32	17	12
decoratus	Wbyelva	03.VIII.03	D2	1.26508	1.98855	3.06471	52.1	26.2	17	15.94	12.6	12.39	3.83	4.535	3.74
decoratus	Wbyelva	03.VIII.03	U2	1.69033	1.95292	2.84089	53.92	27.61	18.98	19.76	11.69	7.91	5.1	3.54	3.13
decoratus	Wbyelva	03.VIII.03	D2a	1.29365	1.55691	3.53569	51.02	32.77	14.43	16.3	12.6	13.69	5.54	4.9	5.41
dentifer	NHM	B36764		1.67835	1.66022	3.24428	50.2745	30.2818	15.4964	19.2445	11.4664
dentifer	NHM	B76364
dentifer	NHM	B766A425
euorthocladius					1.41379		41	29
excavatus	Arch.Zool.	1947	lectotype
excavatus	ComoBellaggio	96.II.09
excavatus	ComoBellagio	96.II.09
excavatus	ComoOnno	96.II.09
excavatus	ComoOnno	96.III.15
excavatus	ComoOnno	96.III.15		2.86069	3.42516
excavatus	Cusago	97.III.16
excavatus	MaggioreAngera	95.II.02		4.38083	1.62728
excavatus	NHM	B764A416	NHM	2.02426	1.81379
excavatus	NHM	B766A425	NHM	2.02426	1.81379
excavatus	NHM
excavatus	NHM	B764A416	NHM	2.02426	1.81379
excavatus	NHM	B766A385
excavatus	PoCRTN	82.XII.02
excavatus	Taro2Compiano	01.II.07
excavatus	Taro2Compiano	02.I.10		3.31632						33.13	9.99
excavatus	Taro2Compiano	02.V.06
excavatus	tic_alpha	81.I.00	reared	2.04579	1.90286	3.10652	51.91	27.28	16.71	19.66	9.61
excavatus	tic_alpha	81.I.00	reared	2.02628	1.90286	3.10652	51.91	27.28	16.71	20.82	10.275
excavatus	tic_delta	81.I.00	reared	1.95844	1.80617	3.73079	59.73	33.07	16.01	23.56	12.03
excavatus	tic_media	81.I.00	rearedmedia	2.01017	1.87063	3.31461	54.5167	29.21	16.4767	21.3467	10.6383
excavatus	TicCugg	01.I.14		2.04201	1.85151	4.10245	56.86	30.71	13.86	18.47	9.045	15.12	4.44	2.05	2.69
excavatus	ticgamma	81.I.00		1.90214	1.84219	3.70272	55.8	30.29	15.07	21.77	11.445
excavatus	Ticino	79.II.25
excavatus	Ticino	81.I.15
excavatus	Ticino	93.III.20
excavatus	ticturb	79.II.25
excavatus	Vetoio	92.IV.13
glabripennis	Curone	17.III.15	reared	2.81129	2.15131	3.37981	63.27	29.41	18.72	30.39	10.81
glabripennis	Curone	17.III.15
glabripennis	Garonna	det langton		2.86069	3.42516
glabripennis	Garonna	det langton
glabripennis	IRSNB	26	IRSNB	2.86069	3.42516
glabripennis	IRSNB	26	IRSNB
glabripennis	IRSNB	Destelbergen	IRSNB	2.86069	3.42516
glabripennis	IRSNB	Destelbergen25	IRSNB
glabripennis	IRSNB	IRSNB	lectotype	2.86069	3.42516
glabripennis	IRSNB	IRSNB	lectotype
glabripennis	langton	langton	langton	2.86069	3.42516
glabripennis	langton	langton	langton
glabripennis	NHM		NHM
glabripennis	NHM		NHM
glabripennis	Zwider	05.IV.19		2.86069						32.24	11.27
glabripennis	Zwider	05.IV.19
glabripennis	Zwider	05.IV.19
glabripennis	Zwider	05.IV.19
holsatus	Aq_Ins	23_2001		5.71429						40	7	9-11	5-7	3-5	4
holsatus	Aq_Ins	23_2001		4.5						45	10
holsatus	Aq_Ins	23_2001
holsatus	Aq_Ins	23_2001
holsatus	Aq_Ins	23_2001
lignicola	IRSNB	IRSNB10
lignicola	Soponis(tryoni)
lignicola	Soponis(tryoni)
lignicola	temu'	78.VI.09
lignicola	temu'	78.VI.09
lignicola	valbione	79.V.06
lignicola	valbione	79.V.06
lignicola	Vera	88III12
lignicola	Vera	88III12
lignicola	Viola	85IX00
lignicola	Viola	85IX00
maius		holotype
maius		holotype
marchettii	Aterno	90.I.03	reared	2.05086	2.00412	3.58276	68.18	34.02	19.03	28.63	13.96	15.98	6.15	3.77	3.61
marchettii	Aterno	90.II.02	type
marchettii	Aterno	90.II.26
marchettii	Aterno	90.III.03
marchettii	Aterno	92.II.28	Mpe
marchettii	Ceno	15.I.29	reared	2.5441	2.02516	3.22662	60.37	29.81	18.71	25.67	10.09
marchettii	Ceno	15.I.29	reared	2.56452	2.02516	3.22662	60.37	29.81	18.71	28.62	11.16
marchettii	Ceno	15.I.29	reared
marchettii	Ceno	15.I.29	reared
marchettii	Ceno	15.I.29	reared
marchettii	Cenomedia	15.I.29	reared (mean)	2.55431	2.02516	3.22662	60.37	29.81	18.71	27.145	10.625
marchettii	Taro	00.V.02			1.94897
marchettii	Taro	00.V.02
marchettii	Vetolio	92.IV.13
oblidens	Aveyron
oblidens	Aveyron				2
oblidens	ComoOnno			4.14485	1.75678
oblidens	ComoOnno
oblidens	NHM	B779A3		4.14485	1.75678
oblidens	NHM	B779A3		4.14485	1.75678
oblidens	NHM	B779A3
oblidens	NHM	B779A3
oblidens	PoTrino	68.V.09	b	3.94297	2.23985	2.37154	48	21.43	20.24	33.74	8.557
oblidens	PoTrino	68.V.09	a	3.94297	2.23577	2.86219	50.26	22.48	17.56	33.74	8.557
oblidens	PtoAdda	83.XII.13		3.63636	1.82441	3.42759	59.64	32.69	17.4	36.8	10.12
oblidens	PtoAdda	83.XII.13
oblidens	PvePtoMorone	80.V.29
oblidens	PvePtoMorone	80.V.29
oblidens	PvePtoMorone	80.V.29
oblidens	PvePtoMorone	80.V.29
oblidens	Serio	04.II.28	reared	4.6266	1.57209	2.33262	54.63	34.75	23.42	36.18	7.82
oblidens	Seveso	74.IV.00		3.74617	2.53646	2.64282	53.57	21.12	20.27	34.24	9.14
oblidens	Soponis	1977	type
oblidens	Soponis	1977	type
oblidens	zitt	91.I.14		3.9555	1.90158	4.14134	62.41	32.82	15.07	32	8.09
obumbratus	caldwell	nearctic
obumbratus	caldwell	nearctic
obumbratus	Ithaca	Cornell	type
obumbratus	Ithaca	Cornell	type
obumbratus
obumbratus
obumithaca carlotta
obumithaca carlotta
obumStck
obumStck
orthocladius_spp	Chiareggio	98.VII.30			1.57271	3.94588	55.045	35	13.95			15.025	7.59	5.16	4.02
orthocladius_spp	DezzoB2	89.VI.14		2.18783	1.39495	3.69537	57.5	41.22	15.56	25.16	11.5
orthocladius_spp	DezzoD5			1.85775	1.48695	3.42011	45.59	30.66	13.33	17.37	9.35
pedestris	taro	01.V.04
pedestris	taro	02.IV.23	reared	2.18074	2.22676	3.86068	65.4	29.37	16.94	27.51	12.615
rhyacobius	Caorso	75.V.00		3.64951	1.67933	3.43616	54.36	32.37	15.82	31.55	8.645
rhyacobius	Elvo	01.V.21		3.38733	1.98071
rhyacobius	Elvo	01.V.21
rhyacobius	Lambro	04.VIII.30		3.38733	1.98071
rhyacobius	Lambro	04.VIII.30
rhyacobius	Lambro	05.III.16		3.38733	1.98071
rhyacobius	Lambro	05.III.16
rhyacobius	Lambro	16.III.02		3.38733	1.98071
rhyacobius	Lambro	16.III.02
rhyacobius	lambro2	77.XII.27		3.52443	1.59802	2.85083	51.6	32.29	18.1	37.87	10.745					8.95
rhyacobius	Lambro2	77.XII.27
rhyacobius	Lambro2	77.XII.27
rhyacobius	oleggio	20.III.26		2.94588						31.3	10.625
rhyacobius	oleggio	20.III.26
rhyacobius	Pioverna	02.I.17
rhyacobius	Pioverna	02.I.17
rhyacobius	Pioverna	02.II.02
rhyacobius	Pioverna	02.II.02
rhyacobius	Pioverna	02I17	reared	4.38083	1.62728	3.36397	54.53	33.51	16.21	34.28	7.825	15.76	4.91	4.11	3.16
rhyacobius	PoCRTN	80.XII.18	reared	3.3592	2.06035	4.04408	58.72	28.5	14.52	27.635	8.22667
rhyacobius	PoCRTN	80.XII.18	reared	3.43824	2.25282	4.33184	57.83	25.67	13.35	28.95	8.42
rhyacobius	PoCRTNmedia	80.XII.18	rearedmedia	3.39872	2.15659	4.18796	58.275	27.085	13.935	28.2925	8.32333
rhyacobius	sangro	90.I.24		3.47104	1.76745	3.6857	58.75	33.24	15.94	35.96	10.36					10.46
rhyacobius	Taro	02I10
rhyacobius	Taro	02I10
rhyacobius	TaroCaseNicola	02.I.10	reared	4.08943	1.82544	3.09982	51.24	28.07	16.53	38.87	9.505
rhyacobius	Vera	89.XII.01
rhyacobius	Vera	89.XII.01
rivicola	sangro	90.I.24		4.22183	1.5808	3.30262	56.64	35.83	17.15	35.97	8.52					14.39
rivinus	Aterno	90.II.26	reared	2.64173	1.74929	3.49312	55.82	31.91	15.98	25.07	9.49
rivinus	Aterno	92.II.06	MPe
rubicundus	acqualba	76.V.00
rubicundus	aso	79.III.28
rubicundus	caldwell
rubicundus	caldwell
rubicundus	IRSNB	27_Virten
rubicundus	MolinaCameri	94.X.30		2.8202	1.68149	3.33625	41.97	24.96	12.58	23.45	8.315
rubicundus	MolinaCameri	94.X.30		2.8202	1.66907	3.81771	43.98	26.35	11.52	23.45	8.315
rubicundus	Monno	00.V.15		2.16344	1.7557	4.42834	54.69	31.15	12.35	20.12	9.3
rubicundus	OglioPalazzolo	78.XI.15	reared Pe Le	2.72193	2.24505	3.66339	52.13	23.22	14.23	23.15	8.505	10.47	5.54	3.31	2.56
rubicundus	sangro	89.V.09		2.96278	1.60924	3.19833	45.96	28.56	14.37	30.25	10.21					8.99
rubicundus	TaroBorgovalTaro	02.III.01	reared	2.66109	1.57528	2.82483	42.895	27.23	15.185	17.51	6.58
rubicundus	TaroCaseNicola	02.I.10
rubicundus	TaroCaseNicola	02.I.10
rubicundus	TaroCompiano	02.I.22
rubicundus	TaroCompiano	02.I.22
rubicundus	ticino	78.XI.12		2.64401	1.79691	3.45712	49.99	27.82	14.46	20.425	7.725
rubicundus	ticino	79.I.14		1.81742	2.00311	4.87377	64.48	32.19	13.23	19.41	10.68
rubicundus	trino	67.VI.10		2.14089						17.52	8.1835
ruffoi	Bedole	90.IX
ruffoi	IRSNB
ruffoi	Muzza	02.I.25
ruffoi	Vera	92.V.04
ruffoi	Vera	92.V.05
rufiventris	Lambro	78.I.26		2.58583	1.45801	3.023	44.287	30.375	14.65	24.515	9.4805	11.74	3.93	3	2.98
trigonolabis	NHM	A401.1
wetterensis	CskeBud
wetterensis	elvo	00.I.21	reared	3.06521	1.24542	2.80389	46.18	37.08	16.47	30.79	10.045
wetterensis	elvo	00.I.21	reared	3.25528	1.43156	2.89731	48.53	33.9	16.75	26.97	8.285
wetterensis	elvo	01.IV.21
wetterensis	elvo	01.XII.09	reared	3.41058	1.5247	3.12046	51.55	33.81	16.52	37.38	10.96
wetterensis	elvo	01.XII.09	reared
wetterensis	elvomedia	01.XII.09	rearedmedia	3.24369	1.40056	2.94055	48.7533	34.93	16.58	31.7133	9.76333
wetterensis	Lambro	77.XI.16
wetterensis	PNAbr	78.V.19
wetterensis	tarobedonia	02.I.10		2.57512	1.39259	3.0711	46.22	33.19	15.05	21.94	8.52
